# Supplementary material for: 3,8-Dimethyl-4-oxo-3,4-dihydro­quinazoline-6-carbonitrile
Source: Acta Crystallogr Sect E Struct Rep Online. 2012 May 31;68(Pt 6):o1959. doi: 10.1107/S1600536812022088 (PMC3379508; doi:10.1107/S1600536812022088)
Supplement: Supplementary file 1 [file e-68-o1959-sup1.cif]

##############################################################################
#                                                                            #
# This CIF contains the data in a paper accepted for publication in          #
# Acta Crystallographica Section E. It conforms to the requirements of       #
# Notes for Authors for Acta Crystallographica Section E, and has been       #
# peer reviewed under the auspices of the IUCr Commission on Journals.       #
#                                                                            #
# Full details of the Crystallographic Information File format               #
# are given in the paper "The Crystallographic Information File (CIF):       #
# a New Standard Archive File for Crystallography" by S. R. Hall, F. H.      #
# Allen and I. D. Brown [Acta Cryst. (1991), A47, 655-685].                  #
#                                                                            #
# The current version of the core CIF dictionary is obtainable from          #
# ftp://ftp.iucr.org/pub/cif_core.dic.                                       #
#                                                                            #
# Software is freely available for graphical display of the structure(s)     #
# in this CIF. For information consult the CIF software page                 #
# http://www.iucr.org/resources/cif/software.                                #
#                                                                            #
# This file may be used for bona fide research purposes within the           #
# scientific community so long as proper attribution is given to the journal # 
# article from which it was obtained.                                        #
#                                                                            #
##############################################################################
data_I
_audit_creation_method     SHELXL-97
_chemical_name_systematic
;
3,8-Dimethyl-4-oxo-3,4-dihydroquinazoline-6-carbonitrile
;
_chemical_name_common     ?
_chemical_formula_moiety     'C11 H9 N3 O'
_chemical_formula_sum     'C11 H9 N3 O'
_chemical_formula_iupac     'C11 H9 N3 O'
_chemical_formula_weight     199.21
_chemical_melting_point     ?
_symmetry_cell_setting     orthorhombic
_symmetry_space_group_name_H-M     'P n a 21'
_symmetry_space_group_name_Hall     'P 2c -2n'
loop_
    _symmetry_equiv_pos_as_xyz
    'x, y, z'
    '-x, -y, z+1/2'
    '-x+1/2, y+1/2, z+1/2'
    'x+1/2, -y+1/2, z'
_cell_length_a     7.0700(14)
_cell_length_b     13.441(3)
_cell_length_c     10.156(2)
_cell_angle_alpha     90.00
_cell_angle_beta     90.00
_cell_angle_gamma     90.00
_cell_volume     965.1(3)
_cell_formula_units_Z     4
_cell_measurement_reflns_used     8275
_cell_measurement_theta_min     3.03
_cell_measurement_theta_max     27.51
_cell_measurement_temperature     293(2)
_exptl_crystal_description     blcok
_exptl_crystal_colour     colorless
_exptl_crystal_size_max     0.45
_exptl_crystal_size_mid     0.30
_exptl_crystal_size_min     0.25
_exptl_crystal_density_diffrn     1.371
_exptl_crystal_density_meas     ?
_exptl_crystal_density_method     'not measured'
_exptl_crystal_F_000     416
_exptl_absorpt_coefficient_mu     0.093
_exptl_absorpt_correction_type     multi-scan
_exptl_absorpt_process_details     '(ABSCOR; Higashi, 1995)'
_exptl_absorpt_correction_T_min     0.9596
_exptl_absorpt_correction_T_max     0.9770
_exptl_special_details     ?
_diffrn_ambient_temperature     293(2)
_diffrn_radiation_type     MoK\a
_diffrn_radiation_wavelength     0.71073
_diffrn_radiation_source     'fine-focus sealed tube'
_diffrn_radiation_monochromator     graphite
_diffrn_measurement_device_type     'Rigaku R-AXIS RAPID'
_diffrn_measurement_method     '\w scan'
_diffrn_detector_area_resol_mean     ?
_diffrn_reflns_number     8874
_diffrn_reflns_av_R_equivalents     0.0240
_diffrn_reflns_av_sigmaI/netI     0.0139
_diffrn_reflns_theta_min     3.03
_diffrn_reflns_theta_max     27.46
_diffrn_reflns_theta_full     27.46
_diffrn_measured_fraction_theta_max     0.996
_diffrn_measured_fraction_theta_full     0.996
_diffrn_reflns_limit_h_min     -9
_diffrn_reflns_limit_h_max     8
_diffrn_reflns_limit_k_min     -17
_diffrn_reflns_limit_k_max     17
_diffrn_reflns_limit_l_min     -13
_diffrn_reflns_limit_l_max     13
_diffrn_standards_number     0
_diffrn_standards_interval_count     0
_diffrn_standards_interval_time     0
_diffrn_standards_decay_%     0
_refine_special_details
;
 Refinement of F^2^ against ALL reflections.  The weighted R-factor wR and
 goodness of fit S are based on F^2^, conventional R-factors R are based
 on F, with F set to zero for negative F^2^. The threshold expression of
 F^2^ > 2sigma(F^2^) is used only for calculating R-factors(gt) etc. and is
 not relevant to the choice of reflections for refinement.  R-factors based
 on F^2^ are statistically about twice as large as those based on F, and R-
 factors based on ALL data will be even larger.
;
_reflns_number_total     1162
_reflns_number_gt     1054
_reflns_threshold_expression     I>2sigma(I)
_refine_ls_structure_factor_coef     Fsqd
_refine_ls_matrix_type     full
_refine_ls_R_factor_all     0.0375
_refine_ls_R_factor_gt     0.0347
_refine_ls_wR_factor_gt     0.0941
_refine_ls_wR_factor_ref     0.0954
_refine_ls_goodness_of_fit_ref     1.073
_refine_ls_restrained_S_all     1.072
_refine_ls_number_reflns     1162
_refine_ls_number_parameters     138
_refine_ls_number_restraints     1
_refine_ls_hydrogen_treatment     constr
_refine_ls_weighting_scheme     calc
_refine_ls_weighting_details
         'calc w=1/[\s^2^(Fo^2^)+(0.0736P)^2^+0.0037P] where P=(Fo^2^+2Fc^2^)/3'
_atom_sites_solution_hydrogens     difmap
_atom_sites_solution_primary     direct
_atom_sites_solution_secondary     difmap
_refine_ls_shift/su_max     0.000
_refine_ls_shift/su_mean     0.000
_refine_diff_density_max     0.215
_refine_diff_density_min     -0.202
_refine_ls_extinction_method     none
_refine_ls_extinction_coef     ?
loop_
    _atom_type_symbol
    _atom_type_description
    _atom_type_scat_dispersion_real
    _atom_type_scat_dispersion_imag
    _atom_type_scat_source
    'C' 'C' 0.0033 0.0016
                         'International Tables Vol C Tables 4.2.6.8 and 6.1.1.4'
    'H' 'H' 0.0000 0.0000
                         'International Tables Vol C Tables 4.2.6.8 and 6.1.1.4'
    'N' 'N' 0.0061 0.0033
                         'International Tables Vol C Tables 4.2.6.8 and 6.1.1.4'
    'O' 'O' 0.0106 0.0060
                         'International Tables Vol C Tables 4.2.6.8 and 6.1.1.4'
_computing_data_collection     'RAPID-AUTO (Rigaku, 1998)'
_computing_cell_refinement     'RAPID-AUTO (Rigaku, 1998)'
_computing_data_reduction     'CrystalClear (Rigaku/MSC, 2002)'
_computing_structure_solution     'SHELXS97 (Sheldrick, 2008)'
_computing_structure_refinement     'SHELXL97 (Sheldrick, 2008)'
_computing_molecular_graphics     'SHELXTL (Sheldrick, 2008)'
_computing_publication_material     'SHELXL97 (Sheldrick, 2008)'
loop_
    _atom_site_type_symbol
    _atom_site_label
    _atom_site_fract_x
    _atom_site_fract_y
    _atom_site_fract_z
    _atom_site_U_iso_or_equiv
    _atom_site_adp_type
    _atom_site_calc_flag
    _atom_site_refinement_flags
    _atom_site_occupancy
    _atom_site_symmetry_multiplicity
    _atom_site_disorder_assembly
    _atom_site_disorder_group
    C C1 0.1413(2) 0.27920(15) -0.02167(19) 0.0378(4) Uani d . 1 2 . .
    C C2 0.1206(3) 0.37812(15) 0.02217(19) 0.0396(4) Uani d . 1 2 . .
    H H2 0.1394 0.4300 -0.0370 0.048 Uiso calc R 1 1 . .
    C C3 0.0734(2) 0.39952(12) 0.1495(2) 0.0370(4) Uani d . 1 2 . .
    C C4 0.0470(2) 0.31970(13) 0.23889(19) 0.0310(3) Uani d . 1 2 . .
    C C5 0.0689(2) 0.22115(12) 0.19457(18) 0.0323(4) Uani d . 1 2 . .
    C C6 0.1155(2) 0.20073(14) 0.06421(19) 0.0370(4) Uani d . 1 2 . .
    H H6 0.1290 0.1354 0.0355 0.044 Uiso calc R 1 1 . .
    C C7 0.0396(2) 0.13796(13) 0.28618(19) 0.0359(4) Uani d . 1 2 . .
    C C8 -0.0271(3) 0.26620(13) 0.44539(19) 0.0381(4) Uani d . 1 2 . .
    H H8 -0.0603 0.2803 0.5320 0.046 Uiso calc R 1 1 . .
    C C9 0.1888(3) 0.25977(17) -0.1578(2) 0.0446(5) Uani d . 1 2 . .
    C C10 0.0482(4) 0.50555(16) 0.1950(3) 0.0545(6) Uani d . 1 2 . .
    H H10A 0.0682 0.5499 0.1222 0.082 Uiso calc R 1 1 . .
    H H10B 0.1382 0.5200 0.2632 0.082 Uiso calc R 1 1 . .
    H H10C -0.0776 0.5143 0.2285 0.082 Uiso calc R 1 1 . .
    C C11 -0.0442(4) 0.09042(15) 0.5119(2) 0.0525(6) Uani d . 1 2 . .
    H H11A -0.0593 0.1209 0.5968 0.079 Uiso calc R 1 1 . .
    H H11B 0.0612 0.0454 0.5142 0.079 Uiso calc R 1 1 . .
    H H11C -0.1570 0.0544 0.4897 0.079 Uiso calc R 1 1 . .
    N N1 0.2256(3) 0.24416(16) -0.2643(2) 0.0609(5) Uani d . 1 2 . .
    N N2 -0.0095(2) 0.16788(11) 0.41248(17) 0.0370(4) Uani d . 1 2 . .
    N N3 -0.0021(2) 0.34132(12) 0.36812(16) 0.0375(4) Uani d . 1 2 . .
    O O1 0.0553(2) 0.05017(10) 0.25774(18) 0.0547(4) Uani d . 1 2 . .
loop_
    _atom_site_aniso_label
    _atom_site_aniso_U_11
    _atom_site_aniso_U_22
    _atom_site_aniso_U_33
    _atom_site_aniso_U_12
    _atom_site_aniso_U_13
    _atom_site_aniso_U_23
    C1 0.0338(8) 0.0531(10) 0.0265(9) -0.0022(8) 0.0019(7) -0.0016(8)
    C2 0.0431(9) 0.0448(9) 0.0309(9) -0.0036(7) 0.0018(7) 0.0083(7)
    C3 0.0401(8) 0.0352(8) 0.0356(10) -0.0020(7) 0.0015(7) 0.0033(8)
    C4 0.0323(7) 0.0332(8) 0.0276(8) -0.0002(6) 0.0006(6) -0.0011(6)
    C5 0.0316(7) 0.0349(8) 0.0304(9) -0.0007(6) -0.0001(6) -0.0017(7)
    C6 0.0385(9) 0.0392(8) 0.0332(10) -0.0002(7) 0.0023(7) -0.0057(7)
    C7 0.0402(8) 0.0340(8) 0.0335(9) -0.0003(7) 0.0007(7) -0.0009(7)
    C8 0.0461(9) 0.0403(9) 0.0279(9) 0.0028(7) 0.0042(7) -0.0013(7)
    C9 0.0431(10) 0.0586(12) 0.0321(11) -0.0015(9) 0.0039(8) 0.0013(8)
    C10 0.0849(15) 0.0336(9) 0.0450(12) 0.0009(10) 0.0096(11) 0.0033(8)
    C11 0.0754(13) 0.0433(10) 0.0387(13) 0.0026(10) 0.0104(10) 0.0121(9)
    N1 0.0690(12) 0.0809(14) 0.0329(10) 0.0012(10) 0.0099(9) -0.0037(9)
    N2 0.0441(8) 0.0371(8) 0.0298(9) 0.0001(6) 0.0016(6) 0.0042(6)
    N3 0.0482(8) 0.0356(7) 0.0287(9) 0.0012(7) 0.0051(6) -0.0023(6)
    O1 0.0816(11) 0.0328(6) 0.0498(10) 0.0011(7) 0.0053(8) -0.0036(6)
_geom_special_details
;
 All esds (except the esd in the dihedral angle between two l.s. planes)
 are estimated using the full covariance matrix.  The cell esds are taken
 into account individually in the estimation of esds in distances, angles
 and torsion angles; correlations between esds in cell parameters are only
 used when they are defined by crystal symmetry.  An approximate (isotropic)
 treatment of cell esds is used for estimating esds involving l.s. planes.
;
loop_
    _geom_bond_atom_site_label_1
    _geom_bond_atom_site_label_2
    _geom_bond_site_symmetry_2
    _geom_bond_distance
    _geom_bond_publ_flag
    C1 C6 . 1.381(3) ?
    C1 C2 . 1.410(3) ?
    C1 C9 . 1.447(3) ?
    C2 C3 . 1.366(3) ?
    C2 H2 . 0.9300 ?
    C3 C4 . 1.418(2) ?
    C3 C10 . 1.508(3) ?
    C4 N3 . 1.388(2) ?
    C4 C5 . 1.408(2) ?
    C5 C6 . 1.392(3) ?
    C5 C7 . 1.469(2) ?
    C6 H6 . 0.9300 ?
    C7 O1 . 1.220(2) ?
    C7 N2 . 1.388(3) ?
    C8 N3 . 1.291(2) ?
    C8 N2 . 1.369(2) ?
    C8 H8 . 0.9300 ?
    C9 N1 . 1.132(3) ?
    C10 H10A . 0.9600 ?
    C10 H10B . 0.9600 ?
    C10 H10C . 0.9600 ?
    C11 N2 . 1.471(2) ?
    C11 H11A . 0.9600 ?
    C11 H11B . 0.9600 ?
    C11 H11C . 0.9600 ?
loop_
    _geom_angle_atom_site_label_1
    _geom_angle_atom_site_label_2
    _geom_angle_atom_site_label_3
    _geom_angle_site_symmetry_1
    _geom_angle_site_symmetry_3
    _geom_angle
    _geom_angle_publ_flag
    C6 C1 C2 . . 120.46(18) ?
    C6 C1 C9 . . 119.78(19) ?
    C2 C1 C9 . . 119.76(19) ?
    C3 C2 C1 . . 121.54(17) ?
    C3 C2 H2 . . 119.2 ?
    C1 C2 H2 . . 119.2 ?
    C2 C3 C4 . . 118.61(17) ?
    C2 C3 C10 . . 121.16(18) ?
    C4 C3 C10 . . 120.23(18) ?
    N3 C4 C5 . . 121.79(16) ?
    N3 C4 C3 . . 118.67(16) ?
    C5 C4 C3 . . 119.54(16) ?
    C6 C5 C4 . . 121.05(16) ?
    C6 C5 C7 . . 119.06(15) ?
    C4 C5 C7 . . 119.88(16) ?
    C1 C6 C5 . . 118.80(16) ?
    C1 C6 H6 . . 120.6 ?
    C5 C6 H6 . . 120.6 ?
    O1 C7 N2 . . 121.44(18) ?
    O1 C7 C5 . . 125.00(19) ?
    N2 C7 C5 . . 113.56(15) ?
    N3 C8 N2 . . 126.47(18) ?
    N3 C8 H8 . . 116.8 ?
    N2 C8 H8 . . 116.8 ?
    N1 C9 C1 . . 179.7(3) ?
    C3 C10 H10A . . 109.5 ?
    C3 C10 H10B . . 109.5 ?
    H10A C10 H10B . . 109.5 ?
    C3 C10 H10C . . 109.5 ?
    H10A C10 H10C . . 109.5 ?
    H10B C10 H10C . . 109.5 ?
    N2 C11 H11A . . 109.5 ?
    N2 C11 H11B . . 109.5 ?
    H11A C11 H11B . . 109.5 ?
    N2 C11 H11C . . 109.5 ?
    H11A C11 H11C . . 109.5 ?
    H11B C11 H11C . . 109.5 ?
    C8 N2 C7 . . 121.87(16) ?
    C8 N2 C11 . . 120.03(18) ?
    C7 N2 C11 . . 118.10(16) ?
    C8 N3 C4 . . 116.43(16) ?
loop_
    _geom_hbond_atom_site_label_D
    _geom_hbond_atom_site_label_H
    _geom_hbond_atom_site_label_A
    _geom_hbond_site_symmetry_A
    _geom_hbond_distance_DH
    _geom_hbond_distance_HA
    _geom_hbond_distance_DA
    _geom_hbond_angle_DHA
    C8 H8 N1 4_456 0.93 2.58 3.431(3) 151.6
_iucr_refine_instructions_details
;
TITL HLD-1 IN PNMA                    PNA21
CELL  0.71073  7.07000 13.44100 10.15600 90.00000 90.00000 90.00000
ZERR 4  0.00140  0.00300  0.00200  0.00000  0.00000  0.00000
LATT -1
SYMM -X, -Y, Z+ 0.50000
SYMM -X+ 0.50000, Y+ 0.50000, Z+ 0.50000
SYMM X+ 0.50000, -Y+ 0.50000, Z
SFAC C H N O
UNIT 44 36 12 4
L.S. 15
ACTA
SIZE 0.252 0.296 0.449
HTAB
BOND $H
FMAP 2
PLAN 20
MERG 3
EQIV $1 -0.5+X, 0.5-Y, 1+Z
EQIV $2 -0.5+x, 0.5-y, z
EQIV $3 0.5+x, 0.5-y, z
HTAB C8 N1_$1
MPLA 10 C1_$2 C2_$2 C3_$2 C4_$2 N3_$2 C8_$2 N2_$2 C7_$2 =
        C5_$2 C6_$2
MPLA 10 C1 C2 C3 C4 N3 C8 N2 C7 C5 C6
MPLA 10 C1_$3 C2_$3 C3_$3 C4_$3 N3_$3 C8_$3 N2_$3 C7_$3 =
        C5_$3 C6_$3
WGHT    0.073600    0.003700
FVAR       0.64781
C1    1    0.141346    0.279197   -0.021675    11.00000    0.03383    0.05314 =
         0.02649   -0.00164    0.00186   -0.00221
C2    1    0.120551    0.378115    0.022175    11.00000    0.04306    0.04483 =
         0.03092    0.00833    0.00184   -0.00359
AFIX  43
H2    2    0.139358    0.430006   -0.036967    11.00000   -1.20000
AFIX   0
C3    1    0.073413    0.399524    0.149532    11.00000    0.04008    0.03522 =
         0.03555    0.00334    0.00154   -0.00200
C4    1    0.046959    0.319701    0.238891    11.00000    0.03232    0.03323 =
         0.02759   -0.00112    0.00058   -0.00022
C5    1    0.068873    0.221146    0.194572    11.00000    0.03163    0.03493 =
         0.03036   -0.00168   -0.00013   -0.00069
C6    1    0.115515    0.200735    0.064210    11.00000    0.03846    0.03920 =
         0.03321   -0.00568    0.00230   -0.00023
AFIX  43
H6    2    0.129039    0.135427    0.035466    11.00000   -1.20000
AFIX   0
C7    1    0.039639    0.137956    0.286178    11.00000    0.04016    0.03399 =
         0.03348   -0.00088    0.00068   -0.00035
C8    1   -0.027076    0.266195    0.445388    11.00000    0.04606    0.04034 =
         0.02788   -0.00131    0.00420    0.00280
AFIX  43
H8    2   -0.060296    0.280274    0.532009    11.00000   -1.20000
AFIX   0
C9    1    0.188815    0.259772   -0.157838    11.00000    0.04309    0.05856 =
         0.03208    0.00125    0.00395   -0.00152
C10   1    0.048243    0.505548    0.194984    11.00000    0.08491    0.03358 =
         0.04502    0.00327    0.00959    0.00093
AFIX 137
H10A  2    0.068178    0.549878    0.122180    11.00000   -1.50000
H10B  2    0.138163    0.519960    0.263196    11.00000   -1.50000
H10C  2   -0.077630    0.514278    0.228501    11.00000   -1.50000
AFIX   0
C11   1   -0.044157    0.090423    0.511933    11.00000    0.07536    0.04330 =
         0.03874    0.01211    0.01037    0.00261
AFIX 137
H11A  2   -0.059305    0.120863    0.596790    11.00000   -1.50000
H11B  2    0.061217    0.045411    0.514232    11.00000   -1.50000
H11C  2   -0.157020    0.054449    0.489674    11.00000   -1.50000
AFIX   0
N1    3    0.225560    0.244156   -0.264317    11.00000    0.06896    0.08091 =
         0.03291   -0.00365    0.00994    0.00122
N2    3   -0.009471    0.167878    0.412483    11.00000    0.04407    0.03707 =
         0.02977    0.00416    0.00157    0.00012
N3    3   -0.002145    0.341321    0.368117    11.00000    0.04820    0.03564 =
         0.02870   -0.00227    0.00510    0.00119
O1    4    0.055266    0.050165    0.257739    11.00000    0.08155    0.03278 =
         0.04978   -0.00358    0.00529    0.00112
HKLF 4 1  1.0000  0.0000  0.0000  0.0000  0.0000 -1.0000  0.0000  1.0000  0.0000
REM  HLD-1 IN PNMA                    PNA21
REM R1 =  0.0347 for   1054 Fo > 4sig(Fo)  and  0.0375 for all   1162 data
REM    138 parameters refined using      1 restraints
END
WGHT      0.0735      0.0037
REM Highest difference peak  0.215,  deepest hole -0.202,  1-sigma level  0.039
Q1    1   0.0546  0.1823  0.2441  11.00000  0.05    0.22
Q2    1   0.0819  0.3643  0.1997  11.00000  0.05    0.19
Q3    1   0.0112  0.1591  0.3508  11.00000  0.05    0.15
Q4    1   0.0189  0.3374  0.3040  11.00000  0.05    0.14
Q5    1   0.1485  0.2474  0.0306  11.00000  0.05    0.13
Q6    1   0.0535  0.0026  0.2959  11.00000  0.05    0.13
Q7    1   0.1774  0.2645 -0.0869  11.00000  0.05    0.12
Q8    1   0.1127  0.2126  0.1384  11.00000  0.05    0.12
Q9    1   0.0965  0.3883  0.0843  11.00000  0.05    0.12
Q10   1   0.0866  0.2668  0.2318  11.00000  0.05    0.11
Q11   1   0.0453  0.2710  0.2158  11.00000  0.05    0.11
Q12   1   0.0376  0.4546  0.1717  11.00000  0.05    0.11
Q13   1   0.1854  0.5398  0.1653  11.00000  0.05    0.10
Q14   1   0.1004  0.0909  0.2748  11.00000  0.05    0.10
Q15   1  -0.0086  0.1338  0.4658  11.00000  0.05    0.10
Q16   1   0.2842  0.0630  0.1083  11.00000  0.05    0.09
Q17   1  -0.0581  0.2153  0.4200  11.00000  0.05    0.09
Q18   1  -0.1614  0.1052  0.5702  11.00000  0.05    0.09
Q19   1  -0.0190  0.0325  0.4943  11.00000  0.05    0.09
Q20   1  -0.2029  0.5245  0.1806  11.00000  0.05    0.09
;
data_global
_journal_date_recd_electronic     2012-04-23
_journal_date_accepted     2012-05-16
_journal_name_full     'Acta Crystallographica, Section E'
_journal_year     2012
_journal_volume     68
_journal_issue      6
_journal_page_first     o1959
_journal_page_last     o1959
_journal_paper_category     QO
_journal_paper_doi     10.1107/S1600536812022088
_journal_coeditor_code     LX2242
_publ_contact_author_name     'Dr. Jian-cong, Bi'
_publ_contact_author_address
;
College of Material Science and Technology,
Heilongjiang Institute of Science and Technology
Harbin 150027
People's Republic of China.
;
_publ_contact_author_email     bjc@126.com
_publ_contact_author_phone     '(86)451 8803 6690'
_publ_section_title
;
3,8-Dimethyl-4-oxo-3,4-dihydroquinazoline-6-carbonitrile
;
loop_
    _publ_author_name
    _publ_author_footnote
    _publ_author_address
    'Tian, Hai-Yan' .
;
Key Laboratory of Green Chemical Engineering and Technology of
Colleges of Heilongjiang Province
College of Chemical and Environmental Engineering
Harbin University of Science and Technology
Harbin 150040,
People's Republic of China
;
    'Bi, Jian-Cong' .
;
Key Laboratory of Green Chemical Engineering and Technology of
Colleges of Heilongjiang Province
College of Chemical and Environmental Engineering
Harbin University of Science and Technology
Harbin 150040,
People's Republic of China
;
    'Zhang, Hong-Xia' .
;
Key Laboratory of Green Chemical Engineering and Technology of
Colleges of Heilongjiang Province
College of Chemical and Environmental Engineering
Harbin University of Science and Technology
Harbin 150040,
People's Republic of China
;
    'Zhang, Juan' .
;
Key Laboratory of Green Chemical Engineering and Technology of
Colleges of Heilongjiang Province
College of Chemical and Environmental Engineering
Harbin University of Science and Technology
Harbin 150040,
People's Republic of China
;
