# Supplementary material for: 3,8-Dimethyl-4-oxo-3,4-dihydro­quinazoline-6-carbonitrile
Source: Acta Crystallogr Sect E Struct Rep Online. 2012 May 31;68(Pt 6):o1959. doi: 10.1107/S1600536812022088 (PMC3379508; doi:10.1107/S1600536812022088)
Supplement: Supplementary file 2 [file e-68-o1959-Isup2.hkl]

# 
# h,k,l, Fc-squared, Fo-squared, sigma(Fo-squared) and status flag 
# 
data_I
_shelx_title ' HLD-1 IN PNMA                    PNA21' 
_shelx_refln_list_code          4 
_shelx_F_calc_maximum      126.03 
_exptl_crystal_F_000       416.00 
_reflns_d_resolution_high  0.7705 
 
loop_ 
 _symmetry_equiv_pos_as_xyz 
 'x, y, z' 
 '-x, -y, z+1/2' 
 '-x+1/2, y+1/2, z+1/2' 
 'x+1/2, -y+1/2, z' 
 
_cell_length_a     7.0700 
_cell_length_b    13.4410 
_cell_length_c    10.1560 
_cell_angle_alpha  90.000 
_cell_angle_beta   90.000 
_cell_angle_gamma  90.000 
 
_shelx_F_squared_multiplier     1.000 
 
loop_ 
 _refln_index_h 
 _refln_index_k 
 _refln_index_l 
 _refln_F_squared_calc 
 _refln_F_squared_meas 
 _refln_F_squared_sigma 
 _refln_observed_status 
   2   0   0    15883.67    14736.33    151.41 o 
   4   0   0      293.19      301.34      3.50 o 
   6   0   0        0.60        1.20      0.71 o 
   8   0   0        0.75        0.48      0.82 o 
   1   1   0        1.65        1.51      0.22 o 
   2   1   0     7274.66     7401.35     54.14 o 
   3   1   0      172.34      173.38      1.52 o 
   4   1   0        4.75        8.68      0.74 o 
   5   1   0       19.89       21.50      0.64 o 
   6   1   0        0.03        0.04      0.38 o 
   7   1   0        0.52        0.27      0.48 o 
   8   1   0        5.14        4.59      0.85 o 
   9   1   0        0.14        0.57      1.95 o 
   0   2   0     8085.26     6401.25     85.48 o 
   1   2   0      261.31      238.32      6.10 o 
   2   2   0      153.45      164.86      1.58 o 
   3   2   0       77.80       83.34      1.10 o 
   4   2   0       66.30       57.65      2.01 o 
   5   2   0        6.87        6.66      0.44 o 
   6   2   0       46.11       49.21      1.05 o 
   7   2   0        0.15        0.09      0.29 o 
   8   2   0        4.55        4.35      0.91 o 
   9   2   0        0.09        0.90      1.55 o 
   1   3   0        4.31        2.29      0.57 o 
   2   3   0      145.37      140.93      1.49 o 
   3   3   0       17.61       20.12      0.60 o 
   4   3   0      468.63      507.75      5.64 o 
   5   3   0        1.57        1.64      0.23 o 
   6   3   0        0.05       -0.06      0.23 o 
   7   3   0        2.93        4.11      1.22 o 
   8   3   0        1.90        2.35      0.76 o 
   9   3   0        1.07        0.51      0.72 o 
   0   4   0      554.21      617.25      7.80 o 
   1   4   0       21.93       17.19      0.62 o 
   2   4   0     1165.85     1152.57     13.38 o 
   3   4   0       14.66       17.07      0.86 o 
   4   4   0        3.72        3.67      0.62 o 
   5   4   0        0.05        0.05      0.68 o 
   6   4   0        2.03        2.34      1.08 o 
   7   4   0       28.37       28.66      1.43 o 
   8   4   0       10.50       10.04      1.46 o 
   1   5   0      213.64      189.05      1.97 o 
   2   5   0      121.29      137.00      1.40 o 
   3   5   0      216.88      207.82      3.02 o 
   4   5   0      110.97      119.99      2.18 o 
   5   5   0      182.27      190.24      3.67 o 
   6   5   0        1.00        1.73      1.52 o 
   7   5   0        7.50        7.92      1.59 o 
   8   5   0       11.60       13.47      1.25 o 
   0   6   0      103.50      116.36      2.06 o 
   1   6   0      279.47      308.95      2.96 o 
   2   6   0      976.55     1103.16     11.50 o 
   3   6   0      645.62      641.93     10.24 o 
   4   6   0      129.61      139.92      4.22 o 
   5   6   0       66.84       58.70      3.10 o 
   6   6   0       58.18       54.48      2.62 o 
   7   6   0       32.55       32.25      2.28 o 
   8   6   0       24.57       23.94      1.98 o 
   1   7   0      312.96      320.15      3.55 o 
   2   7   0       35.74       39.03      0.91 o 
   3   7   0       23.38       21.04      0.96 o 
   4   7   0      175.79      188.05      4.26 o 
   5   7   0       54.93       61.76      2.73 o 
   6   7   0        7.18       10.12      1.69 o 
   7   7   0       13.63       13.98      2.57 o 
   8   7   0       11.56       14.51      1.98 o 
   0   8   0      129.99      141.03      2.22 o 
   1   8   0       70.44       68.99      1.11 o 
   2   8   0      139.52      145.02      2.92 o 
   3   8   0       50.73       42.92      1.22 o 
   4   8   0        0.16        0.43      1.72 o 
   5   8   0        1.35        1.93      1.52 o 
   6   8   0        0.01       -0.23      1.47 o 
   8   8   0        1.26        2.31      1.79 o 
   1   9   0      362.66      373.61      4.45 o 
   2   9   0        1.14        0.85      0.49 o 
   3   9   0        1.89        1.92      0.65 o 
   4   9   0       27.98       28.57      3.98 o 
   5   9   0        0.02        0.35      1.56 o 
   6   9   0       13.93       15.45      2.15 o 
   0  10   0       56.85       61.62      1.43 o 
   1  10   0        0.25        0.20      0.41 o 
   2  10   0        1.04        1.37      0.72 o 
   3  10   0      104.21       93.57      1.42 o 
   4  10   0      196.30      198.14      3.91 o 
   5  10   0      279.98      289.68     11.39 o 
   6  10   0       55.75       57.69      2.94 o 
   1  11   0      121.99      106.64      1.35 o 
   2  11   0       65.43       62.81      1.21 o 
   3  11   0       82.62       81.59      1.46 o 
   4  11   0       36.40       35.64      2.08 o 
   5  11   0       18.20       18.90      3.50 o 
   6  11   0       20.85       15.38      2.85 o 
   7  11   0       75.50       76.44      2.94 o 
   0  12   0       33.16       33.70      2.55 o 
   1  12   0       10.55       11.48      0.73 o 
   2  12   0       36.38       36.05      1.67 o 
   3  12   0      153.89      146.33      2.82 o 
   4  12   0      202.27      191.52      5.20 o 
   5  12   0      187.32      182.63      5.52 o 
   6  12   0       22.58       22.09      3.86 o 
   1  13   0       29.20       27.98      0.89 o 
   2  13   0       67.45       66.13      1.42 o 
   3  13   0        1.40        1.09      0.61 o 
   4  13   0       42.26       41.75      3.12 o 
   5  13   0       13.71       11.45      2.22 o 
   6  13   0        0.14        2.12      3.12 o 
   0  14   0        0.62        1.04      0.72 o 
   1  14   0        9.60        9.06      0.49 o 
   2  14   0        0.67        0.41      0.67 o 
   3  14   0       11.41       10.01      0.84 o 
   4  14   0        7.10        6.11      2.39 o 
   5  14   0        0.16        0.21      1.75 o 
   1  15   0       20.71       20.64      1.09 o 
   2  15   0       12.77       12.99      1.15 o 
   3  15   0        0.15        1.49      0.65 o 
   4  15   0        6.85        9.59      1.64 o 
   0  16   0        2.75        5.53      1.05 o 
   1  16   0        8.17        9.18      0.86 o 
   2  16   0       12.30       15.50      1.46 o 
   3  16   0        8.62       11.73      1.53 o 
   1  17   0       34.64       37.39      1.20 o 
   2  17   0        4.37        7.53      2.22 o 
   2   0   1    10676.65    10307.18     83.82 o 
   4   0   1     3145.94     3455.16     25.02 o 
   6   0   1       70.54       70.26      1.39 o 
   8   0   1       14.11       14.71      0.73 o 
   1   1   1      127.34      119.48      0.83 o 
   2   1   1    11270.88    11016.97     63.98 o 
   3   1   1       72.47       66.35      0.54 o 
   4   1   1     1848.07     2027.92     10.09 o 
   5   1   1        3.64        3.52      0.30 o 
   6   1   1       63.83       61.72      1.12 o 
   7   1   1        3.10        3.24      0.39 o 
   8   1   1        2.97        2.82      0.65 o 
   9   1   1        0.65        0.96      1.39 o 
   1   2   1     1733.22     1711.70     11.54 o 
   2   2   1     1281.68     1330.43      8.61 o 
   3   2   1        0.30        0.18      0.20 o 
   4   2   1       65.07       73.91      0.85 o 
   5   2   1        5.03        4.89      0.35 o 
   6   2   1       43.43       42.58      0.72 o 
   7   2   1        0.35        0.43      0.27 o 
   8   2   1        7.20        7.65      0.90 o 
   9   2   1        0.45        1.73      1.03 o 
   0   3   1     3042.34     3038.91     33.30 o 
   1   3   1       50.31       45.79      0.76 o 
   2   3   1      213.62      217.54      1.34 o 
   3   3   1       14.37       13.41      0.38 o 
   4   3   1       74.47       74.00      0.69 o 
   5   3   1       21.10       21.91      0.54 o 
   6   3   1        5.58        6.88      0.54 o 
   7   3   1        0.45        0.29      0.19 o 
   8   3   1        1.86        1.97      0.73 o 
   9   3   1        1.05        1.15      0.71 o 
   1   4   1      916.80      894.10     11.07 o 
   2   4   1      102.16       98.32      0.73 o 
   3   4   1      189.33      190.35      1.33 o 
   4   4   1      100.83      110.69      1.11 o 
   5   4   1       58.49       64.72      1.47 o 
   6   4   1       39.32       39.28      1.05 o 
   7   4   1       10.11       12.02      1.45 o 
   8   4   1        9.34        9.13      0.82 o 
   0   5   1     1679.72     1834.83     21.40 o 
   1   5   1       39.32       41.05      0.52 o 
   2   5   1       39.61       39.20      0.64 o 
   3   5   1       57.60       71.10      0.75 o 
   4   5   1      256.18      264.22      3.22 o 
   5   5   1       30.26       31.87      0.81 o 
   6   5   1       93.22       91.79      1.29 o 
   7   5   1       61.61       64.13      1.88 o 
   8   5   1        3.14        4.57      0.80 o 
   1   6   1     1047.37     1200.67      7.23 o 
   2   6   1      288.20      309.88      2.23 o 
   3   6   1       28.48       28.38      0.54 o 
   4   6   1       43.81       37.42      1.46 o 
   5   6   1       98.92       98.45      1.29 o 
   6   6   1       52.03       49.95      3.64 o 
   7   6   1       12.13       12.37      1.33 o 
   8   6   1        7.25        9.36      1.26 o 
   0   7   1     1332.66     1470.71     12.39 o 
   1   7   1       80.63       89.12      0.93 o 
   2   7   1       21.48       25.79      0.57 o 
   3   7   1      167.78      179.33      1.16 o 
   4   7   1      129.57      132.05      2.02 o 
   5   7   1       10.19       11.95      1.07 o 
   6   7   1       25.45       24.20      1.42 o 
   7   7   1        8.31        9.39      1.36 o 
   8   7   1        1.37        3.89      3.17 o 
   1   8   1       64.10       62.35      0.84 o 
   2   8   1       78.22       85.49      1.16 o 
   3   8   1       55.00       61.82      0.62 o 
   4   8   1        9.59       11.25      1.06 o 
   5   8   1        0.67        0.45      0.95 o 
   6   8   1        7.96        8.87      1.25 o 
   7   8   1        0.62        0.35      2.11 o 
   8   8   1        0.34       -0.76      1.50 o 
   0   9   1       95.18       99.59      1.53 o 
   1   9   1       74.87       68.78      1.01 o 
   2   9   1      130.16      127.42      1.08 o 
   3   9   1       31.13       29.08      0.50 o 
   4   9   1        7.69        7.79      0.50 o 
   5   9   1        4.29        7.17      1.74 o 
   6   9   1        9.78       10.88      1.24 o 
   1  10   1      205.34      190.08      1.76 o 
   2  10   1      130.01      122.75      1.44 o 
   3  10   1      175.83      171.45      1.63 o 
   4  10   1       43.66       41.59      1.17 o 
   5  10   1       16.36       17.41      1.48 o 
   6  10   1        5.65        6.60      1.29 o 
   7  10   1       16.83       19.93      2.60 o 
   0  11   1      371.70      350.77      3.84 o 
   1  11   1      124.77      116.24      1.25 o 
   2  11   1      240.82      234.71      2.73 o 
   3  11   1      336.62      319.63      2.51 o 
   4  11   1       36.03       35.84      0.97 o 
   5  11   1      161.24      154.71      3.37 o 
   6  11   1       18.70       22.50      1.65 o 
   7  11   1       40.10       41.03      1.89 o 
   1  12   1      167.24      159.08      1.44 o 
   2  12   1       42.13       42.80      1.02 o 
   3  12   1       79.09       76.36      0.93 o 
   4  12   1        9.19        9.64      0.38 o 
   5  12   1        8.25        9.19      1.39 o 
   6  12   1       49.52       52.59      4.41 o 
   0  13   1      149.78      145.00      2.18 o 
   1  13   1        3.67        4.77      0.46 o 
   2  13   1       30.59       31.06      0.77 o 
   3  13   1        1.71        1.91      0.39 o 
   4  13   1        0.20        0.19      0.53 o 
   5  13   1        2.42        4.75      1.56 o 
   6  13   1        6.78        9.54      2.01 o 
   1  14   1       26.56       24.10      0.64 o 
   2  14   1        2.79        2.75      0.56 o 
   3  14   1       16.67       16.82      0.73 o 
   4  14   1        1.32        1.19      1.33 o 
   5  14   1        0.80        0.95      1.33 o 
   0  15   1       13.07       14.81      1.01 o 
   1  15   1        4.66        5.12      0.49 o 
   2  15   1       15.10       13.52      0.66 o 
   3  15   1        5.17        5.11      0.59 o 
   4  15   1        2.33        1.95      1.26 o 
   1  16   1       13.01       14.08      0.77 o 
   2  16   1        0.90        1.02      0.57 o 
   3  16   1        7.45       10.12      1.46 o 
   0  17   1       47.03       48.87      1.51 o 
   1  17   1        8.52        7.95      0.67 o 
   0   0   2      875.20      977.96     14.43 o 
   2   0   2      190.70      221.74      2.07 o 
   4   0   2     1372.81     1485.63     11.36 o 
   6   0   2      545.71      529.52      7.19 o 
   8   0   2      179.39      159.07      3.06 o 
   1   1   2      539.24      527.13      3.47 o 
   2   1   2      352.54      371.67      2.46 o 
   3   1   2       99.30      107.26      0.86 o 
   4   1   2      850.54      951.16      4.97 o 
   5   1   2       19.60       20.30      0.44 o 
   6   1   2      688.27      686.77      7.15 o 
   7   1   2       11.76       11.54      0.48 o 
   8   1   2        7.19        7.15      0.51 o 
   9   1   2        2.15        1.68      1.53 o 
   0   2   2     2180.19     2129.72     19.11 o 
   1   2   2      470.12      485.22      3.04 o 
   2   2   2     1428.59     1408.90      8.83 o 
   3   2   2      387.55      383.55      2.99 o 
   4   2   2      323.51      334.21      2.83 o 
   5   2   2       54.65       52.13      0.68 o 
   6   2   2      126.17      123.40      1.23 o 
   7   2   2        3.94        4.69      0.39 o 
   8   2   2       33.54       29.92      1.00 o 
   9   2   2        4.67        2.63      1.53 o 
   1   3   2      330.93      332.90      2.05 o 
   2   3   2       32.93       35.82      0.59 o 
   3   3   2      103.20      102.39      0.96 o 
   4   3   2      201.66      188.08      1.23 o 
   5   3   2        9.73       10.32      0.40 o 
   6   3   2       12.84       13.38      0.52 o 
   7   3   2        1.33        0.81      0.36 o 
   8   3   2        8.91        8.41      0.70 o 
   0   4   2     1220.29     1317.02     10.46 o 
   1   4   2      354.50      350.45      2.27 o 
   2   4   2      522.98      546.84      4.50 o 
   3   4   2      473.52      480.94      3.61 o 
   4   4   2      122.39      124.14      1.60 o 
   5   4   2       76.04       73.81      0.79 o 
   6   4   2       31.08       31.67      0.69 o 
   7   4   2       10.66       10.74      0.78 o 
   8   4   2        7.94        8.75      0.73 o 
   1   5   2      325.73      323.71      1.98 o 
   2   5   2      244.54      242.81      1.85 o 
   3   5   2       72.04       71.21      0.67 o 
   4   5   2       57.23       67.15      0.90 o 
   5   5   2       56.62       54.99      0.66 o 
   6   5   2        8.18        9.52      0.62 o 
   7   5   2        7.71        9.12      0.78 o 
   8   5   2       12.25       11.32      0.82 o 
   0   6   2      460.94      543.59      6.88 o 
   1   6   2      286.01      315.88      2.18 o 
   2   6   2     1113.82     1212.88      7.37 o 
   3   6   2      208.64      212.00      1.75 o 
   4   6   2      107.17      104.74      1.02 o 
   5   6   2        1.88        0.68      0.56 o 
   6   6   2        6.12        6.60      0.61 o 
   7   6   2        1.71        2.08      0.55 o 
   8   6   2        5.55        6.85      1.43 o 
   1   7   2      397.87      446.36      3.90 o 
   2   7   2        7.36        7.70      0.53 o 
   3   7   2       13.52       14.05      0.45 o 
   4   7   2       79.06       77.58      1.41 o 
   5   7   2        4.94        4.81      0.33 o 
   6   7   2        7.16        6.59      1.10 o 
   7   7   2        0.65        1.25      1.07 o 
   8   7   2        5.24        6.08      1.69 o 
   0   8   2        9.00        6.97      0.88 o 
   1   8   2       28.33       30.27      0.56 o 
   2   8   2      126.87      139.06      1.23 o 
   3   8   2        2.19        2.54      0.32 o 
   4   8   2       21.66       21.18      0.47 o 
   5   8   2       19.20       17.75      0.91 o 
   6   8   2        1.02        1.04      0.48 o 
   7   8   2        1.83        2.71      1.65 o 
   8   8   2        0.88        0.51      1.52 o 
   1   9   2       35.75       34.85      0.63 o 
   2   9   2       70.94       68.73      0.94 o 
   3   9   2        5.07        6.10      0.48 o 
   4   9   2       16.39       13.93      0.59 o 
   5   9   2        5.22        4.77      0.53 o 
   6   9   2        2.22        2.00      1.01 o 
   7   9   2        7.54        8.16      1.82 o 
   0  10   2     1020.21     1002.60      8.00 o 
   1  10   2       82.67       77.89      0.96 o 
   2  10   2      239.50      234.61      1.82 o 
   3  10   2       74.91       68.69      0.78 o 
   4  10   2       13.68       13.67      0.56 o 
   5  10   2        2.41        2.88      1.15 o 
   6  10   2        0.97        0.64      1.12 o 
   7  10   2        0.05        0.77      1.42 o 
   1  11   2     1199.76     1128.53      7.69 o 
   2  11   2      128.60      122.09      1.22 o 
   3  11   2      136.97      127.50      1.45 o 
   4  11   2        0.37        0.12      0.27 o 
   5  11   2        2.19        2.62      1.46 o 
   6  11   2        4.10        3.99      1.42 o 
   0  12   2       84.68       89.70      1.75 o 
   1  12   2       42.59       38.90      0.78 o 
   2  12   2       88.29       84.69      1.03 o 
   3  12   2       53.76       45.25      0.74 o 
   4  12   2       45.73       42.26      0.65 o 
   5  12   2       11.85       11.90      1.38 o 
   6  12   2       10.15       13.29      2.27 o 
   1  13   2       22.67       22.25      0.66 o 
   2  13   2       11.96       10.79      0.49 o 
   3  13   2        2.50        2.28      0.46 o 
   4  13   2       16.35       14.16      1.60 o 
   5  13   2        3.98        5.36      1.58 o 
   0  14   2        1.96        1.57      0.92 o 
   1  14   2        0.46        0.24      0.41 o 
   2  14   2       16.25       17.75      0.73 o 
   3  14   2        1.97        2.19      0.43 o 
   4  14   2        5.13        4.39      1.30 o 
   5  14   2        0.29        0.77      1.45 o 
   1  15   2        3.24        4.04      0.68 o 
   2  15   2        3.21        2.95      0.55 o 
   3  15   2        6.69        8.48      0.60 o 
   4  15   2        0.14        0.42      1.15 o 
   0  16   2       24.87       28.49      1.64 o 
   1  16   2        1.46        1.64      0.75 o 
   2  16   2       11.65       13.85      0.75 o 
   3  16   2        8.52        9.53      0.71 o 
   1  17   2        5.80        5.95      1.04 o 
   2   0   3      426.15      460.69      4.05 o 
   4   0   3      695.59      776.12      6.68 o 
   6   0   3      369.86      369.24      5.40 o 
   8   0   3       95.12       78.11      2.68 o 
   0   1   3      928.94      902.27      8.31 o 
   1   1   3       67.29       68.30      0.92 o 
   2   1   3       30.44       32.31      0.59 o 
   3   1   3      317.93      328.92      2.13 o 
   4   1   3      155.43      156.47      1.32 o 
   5   1   3      199.38      203.64      1.43 o 
   6   1   3       62.32       61.00      0.81 o 
   7   1   3       22.65       22.68      0.53 o 
   8   1   3      170.92      149.43      2.78 o 
   1   2   3      399.61      403.01      2.73 o 
   2   2   3       51.77       50.40      0.65 o 
   3   2   3       67.25       61.10      0.78 o 
   4   2   3       44.42       41.57      0.60 o 
   5   2   3        3.14        3.24      0.35 o 
   6   2   3       47.19       51.33      0.67 o 
   7   2   3       38.77       36.08      0.50 o 
   8   2   3       27.34       26.28      0.91 o 
   0   3   3     1292.91     1300.21     12.07 o 
   1   3   3      142.62      145.11      1.32 o 
   2   3   3       52.12       45.72      0.66 o 
   3   3   3       80.41       77.34      0.84 o 
   4   3   3      168.50      160.27      1.29 o 
   5   3   3        7.25        8.24      0.36 o 
   6   3   3        5.07        5.72      0.32 o 
   7   3   3        4.61        4.50      0.34 o 
   8   3   3        6.61        7.13      0.71 o 
   1   4   3     1405.43     1545.14      9.30 o 
   2   4   3      280.86      278.61      2.03 o 
   3   4   3       20.82       20.55      0.44 o 
   4   4   3       63.89       60.53      0.71 o 
   5   4   3       10.76        9.52      0.64 o 
   6   4   3       21.09       21.04      0.72 o 
   7   4   3        0.13        0.22      0.41 o 
   8   4   3        0.33        0.38      0.63 o 
   0   5   3     1397.26     1525.89     12.29 o 
   1   5   3      290.36      295.66      2.05 o 
   2   5   3      678.22      720.33      4.62 o 
   3   5   3      283.51      301.36      2.19 o 
   4   5   3       65.93       70.03      0.64 o 
   5   5   3       46.20       45.73      0.77 o 
   6   5   3       25.34       24.49      0.82 o 
   7   5   3        5.39        4.63      0.65 o 
   8   5   3        7.79        8.29      0.93 o 
   1   6   3       47.91       64.70      0.75 o 
   2   6   3       11.78       12.48      0.51 o 
   3   6   3       55.28       57.78      0.68 o 
   4   6   3       36.54       37.75      0.48 o 
   5   6   3       12.41       11.26      0.42 o 
   6   6   3       38.55       32.16      2.06 o 
   7   6   3       17.45       18.99      1.00 o 
   8   6   3       10.78       11.49      0.95 o 
   0   7   3      542.33      564.00      6.28 o 
   1   7   3       37.14       42.25      0.79 o 
   2   7   3      192.69      191.76      1.41 o 
   3   7   3       42.92       43.94      0.82 o 
   4   7   3       44.64       44.48      0.46 o 
   5   7   3       25.20       26.57      0.61 o 
   6   7   3       35.72       35.99      1.62 o 
   7   7   3        8.73        9.84      0.84 o 
   8   7   3       24.27       25.59      1.97 o 
   1   8   3        0.37        0.92      0.46 o 
   2   8   3       14.79       15.88      0.48 o 
   3   8   3       55.39       56.50      0.83 o 
   4   8   3        5.43        6.44      0.48 o 
   5   8   3       21.25       20.36      0.65 o 
   6   8   3       12.18       12.60      0.90 o 
   7   8   3        2.22        2.57      0.83 o 
   0   9   3      209.52      202.51      3.11 o 
   1   9   3       31.86       35.09      0.78 o 
   2   9   3      160.11      145.55      1.68 o 
   3   9   3       19.57       19.73      0.68 o 
   4   9   3       39.59       40.02      0.63 o 
   5   9   3        9.33       10.39      0.53 o 
   6   9   3        4.94        4.57      0.78 o 
   7   9   3        2.65        3.02      1.27 o 
   1  10   3      282.09      251.94      1.94 o 
   2  10   3       82.37       84.42      1.03 o 
   3  10   3      149.97      145.39      1.56 o 
   4  10   3      103.89      101.25      1.32 o 
   5  10   3       49.76       45.69      1.24 o 
   6  10   3       10.23       11.77      1.25 o 
   7  10   3        0.77       -0.50      1.26 o 
   0  11   3        8.55        4.94      0.62 o 
   1  11   3       45.29       40.68      0.74 o 
   2  11   3       40.47       41.59      0.78 o 
   3  11   3      241.16      230.15      2.09 o 
   4  11   3      118.20      111.80      0.93 o 
   5  11   3       57.14       54.63      1.75 o 
   6  11   3       14.34       16.12      1.53 o 
   1  12   3      137.62      116.30      1.22 o 
   2  12   3       50.60       43.94      0.74 o 
   3  12   3       65.48       62.87      1.16 o 
   4  12   3        0.16        0.08      0.30 o 
   5  12   3       16.15       17.68      1.29 o 
   6  12   3        4.05        4.09      1.66 o 
   0  13   3      200.87      184.33      2.43 o 
   1  13   3        2.19        2.21      0.61 o 
   2  13   3       50.51       48.73      0.84 o 
   3  13   3        2.06        1.94      0.58 o 
   4  13   3       29.22       28.52      1.13 o 
   5  13   3        0.29        0.28      1.32 o 
   1  14   3       20.20       20.09      0.75 o 
   2  14   3        5.83        4.22      0.63 o 
   3  14   3       17.71       15.96      1.05 o 
   4  14   3        1.29        2.40      1.31 o 
   5  14   3        1.24        2.95      1.60 o 
   0  15   3        9.47        9.25      2.16 o 
   1  15   3        0.72        0.29      0.48 o 
   2  15   3       18.43       20.63      0.92 o 
   3  15   3        2.16        2.46      0.52 o 
   4  15   3        6.62        8.48      1.52 o 
   1  16   3        3.15        2.04      0.78 o 
   2  16   3        1.26        0.46      0.63 o 
   3  16   3        3.93        2.69      2.31 o 
   0   0   4     3932.97     3985.33     52.69 o 
   2   0   4      569.07      626.22      5.91 o 
   4   0   4      263.90      263.56      2.89 o 
   6   0   4       56.40       56.21      0.97 o 
   8   0   4        6.45        6.71      0.69 o 
   1   1   4     1274.25     1401.94      9.11 o 
   2   1   4      415.43      435.77      2.99 o 
   3   1   4      292.51      291.61      2.01 o 
   4   1   4       38.81       44.27      0.68 o 
   5   1   4       14.09       16.30      0.82 o 
   6   1   4        0.33        0.28      0.37 o 
   7   1   4       21.56       20.82      0.51 o 
   8   1   4       16.48       15.22      0.59 o 
   0   2   4      132.09      124.18      1.78 o 
   1   2   4       60.32       61.55      0.86 o 
   2   2   4      494.45      510.50      3.37 o 
   3   2   4       98.57      110.49      1.02 o 
   4   2   4       85.44       93.57      1.02 o 
   5   2   4       59.66       59.86      0.92 o 
   6   2   4       14.71       15.06      0.52 o 
   7   2   4        5.23        4.97      0.43 o 
   8   2   4        0.45        0.21      0.56 o 
   1   3   4      176.90      174.80      1.58 o 
   2   3   4        3.33        5.09      0.55 o 
   3   3   4      112.07      113.46      1.06 o 
   4   3   4        6.58        6.86      0.57 o 
   5   3   4       46.76       46.73      0.76 o 
   6   3   4        2.82        3.92      0.42 o 
   7   3   4        0.93        1.21      0.32 o 
   8   3   4        0.13       -0.08      0.61 o 
   0   4   4     1374.93     1489.55     13.56 o 
   1   4   4       43.11       47.85      0.78 o 
   2   4   4      375.05      371.58      2.49 o 
   3   4   4      163.46      163.58      1.55 o 
   4   4   4       81.07       77.56      0.92 o 
   5   4   4       24.67       26.28      0.57 o 
   6   4   4        1.47        1.43      0.26 o 
   7   4   4        2.92        3.05      0.38 o 
   8   4   4        3.55        4.03      1.22 o 
   1   5   4      544.56      574.61      3.65 o 
   2   5   4       24.25       26.94      0.59 o 
   3   5   4      138.23      140.14      1.41 o 
   4   5   4       13.83       14.93      0.53 o 
   5   5   4       16.70       16.13      0.65 o 
   6   5   4       12.48       12.03      0.61 o 
   7   5   4       26.97       26.26      0.85 o 
   8   5   4        5.34        6.21      0.97 o 
   0   6   4      390.57      388.32      3.61 o 
   1   6   4       24.06       24.06      0.62 o 
   2   6   4       65.94       68.69      0.94 o 
   3   6   4        0.53        0.34      0.40 o 
   4   6   4      114.75      110.04      0.99 o 
   5   6   4      113.64      114.49      1.08 o 
   6   6   4       43.06       39.05      0.90 o 
   7   6   4       37.42       35.67      1.04 o 
   8   6   4       36.35       33.70      1.19 o 
   1   7   4       19.34       21.08      0.57 o 
   2   7   4       88.08       94.49      1.21 o 
   3   7   4       19.30       20.06      0.73 o 
   4   7   4      196.46      194.97      1.39 o 
   5   7   4       11.32       11.41      0.48 o 
   6   7   4       86.75       83.30      1.98 o 
   7   7   4       62.99       62.07      1.48 o 
   0   8   4        7.77        5.16      0.95 o 
   1   8   4        4.94        4.88      0.46 o 
   2   8   4       39.93       34.98      0.64 o 
   3   8   4       35.76       37.15      0.59 o 
   4   8   4        2.41        2.04      0.28 o 
   5   8   4       67.11       71.37      1.27 o 
   6   8   4       12.83       12.74      1.07 o 
   7   8   4       26.60       26.32      0.96 o 
   1   9   4      154.74      154.02      1.43 o 
   2   9   4       56.21       53.51      0.89 o 
   3   9   4       72.54       72.85      1.90 o 
   4   9   4       45.47       46.15      0.68 o 
   5   9   4       20.76       20.25      0.81 o 
   6   9   4       39.00       38.50      1.06 o 
   7   9   4       41.72       40.58      1.74 o 
   0  10   4       19.13       16.58      0.84 o 
   1  10   4       18.67       17.03      0.59 o 
   2  10   4       17.44       18.93      0.58 o 
   3  10   4       31.97       28.33      0.88 o 
   4  10   4        7.49        5.72      0.66 o 
   5  10   4       87.21       84.10      1.14 o 
   6  10   4       25.20       26.76      1.44 o 
   1  11   4       38.46       33.99      0.75 o 
   2  11   4        1.09        0.86      0.40 o 
   3  11   4       42.65       43.04      0.80 o 
   4  11   4       12.26       11.80      0.82 o 
   5  11   4       27.87       30.18      1.35 o 
   6  11   4       23.37       20.34      1.60 o 
   0  12   4      236.22      205.49      3.37 o 
   1  12   4       11.16       11.97      0.60 o 
   2  12   4       94.01       85.65      1.15 o 
   3  12   4       13.35       14.50      0.80 o 
   4  12   4        2.12        2.49      0.50 o 
   5  12   4       27.86       26.21      1.73 o 
   6  12   4        7.31        7.64      1.49 o 
   1  13   4        8.93        7.02      0.52 o 
   2  13   4       55.94       52.47      0.99 o 
   3  13   4        5.14        4.73      0.60 o 
   4  13   4       15.76       15.24      0.95 o 
   5  13   4        4.57        3.95      1.37 o 
   0  14   4        3.42        2.65      0.86 o 
   1  14   4        9.10        9.18      0.56 o 
   2  14   4        2.25        1.74      0.46 o 
   3  14   4       14.23       14.37      0.77 o 
   4  14   4        8.46       10.11      1.50 o 
   1  15   4       19.74       20.50      0.84 o 
   2  15   4       15.37       18.05      0.87 o 
   3  15   4        1.44        1.87      0.74 o 
   0  16   4       37.95       40.20      1.46 o 
   1  16   4        5.49        5.07      0.98 o 
   2  16   4       17.71       19.74      0.99 o 
   2   0   5      518.62      573.34      7.10 o 
   4   0   5       41.09       45.07      1.07 o 
   6   0   5        8.22        8.07      0.84 o 
   8   0   5        0.73        0.49      0.76 o 
   0   1   5      856.13     1031.07      9.49 o 
   1   1   5      117.76      136.59      1.43 o 
   2   1   5      412.71      434.71      3.38 o 
   3   1   5      267.28      271.77      1.87 o 
   4   1   5        7.69        7.22      0.57 o 
   5   1   5       43.61       40.64      0.86 o 
   6   1   5       24.36       22.23      0.67 o 
   7   1   5        1.53        1.91      0.40 o 
   8   1   5        3.98        4.67      0.53 o 
   1   2   5      906.01      991.23      6.66 o 
   2   2   5       25.61       30.19      0.79 o 
   3   2   5       64.34       71.75      0.96 o 
   4   2   5        8.77        8.47      0.56 o 
   5   2   5        6.83        7.94      0.56 o 
   6   2   5        7.15        8.72      0.57 o 
   7   2   5        2.37        2.91      0.43 o 
   8   2   5        3.04        3.38      0.56 o 
   0   3   5      415.18      449.67      7.46 o 
   1   3   5       52.85       53.77      0.93 o 
   2   3   5      373.13      366.73      2.67 o 
   3   3   5       14.57       16.07      0.66 o 
   4   3   5        6.78        7.79      0.57 o 
   5   3   5       50.63       50.73      0.87 o 
   6   3   5        6.00        5.98      0.52 o 
   7   3   5       13.84       14.89      0.68 o 
   8   3   5       24.23       23.79      1.17 o 
   1   4   5       82.70       83.69      1.08 o 
   2   4   5       33.80       35.79      0.76 o 
   3   4   5       79.32       88.58      1.05 o 
   4   4   5       51.66       50.99      0.81 o 
   5   4   5        0.80        0.88      0.38 o 
   6   4   5       22.66       21.49      0.66 o 
   7   4   5       66.47       62.71      1.30 o 
   8   4   5       19.18       20.54      1.03 o 
   0   5   5      190.74      191.54      2.72 o 
   1   5   5       22.94       26.56      0.79 o 
   2   5   5      208.21      196.39      1.71 o 
   3   5   5       12.90       14.78      0.82 o 
   4   5   5       77.67       71.61      1.01 o 
   5   5   5      115.62      112.75      1.13 o 
   6   5   5       26.22       24.41      0.58 o 
   7   5   5       29.35       26.54      1.25 o 
   8   5   5       14.46       16.27      1.23 o 
   1   6   5       65.78       62.20      0.98 o 
   2   6   5       88.40       85.43      1.03 o 
   3   6   5      140.47      133.71      1.43 o 
   4   6   5       77.64       79.92      1.09 o 
   5   6   5       55.88       54.57      0.66 o 
   6   6   5        8.39        8.70      0.58 o 
   7   6   5       22.06       22.06      0.94 o 
   0   7   5      256.84      251.07      3.72 o 
   1   7   5       35.30       35.45      0.73 o 
   2   7   5      114.58      104.75      1.31 o 
   3   7   5      221.24      212.36      1.91 o 
   4   7   5      140.96      137.57      1.31 o 
   5   7   5      128.55      128.56      1.15 o 
   6   7   5       57.67       55.31      0.86 o 
   7   7   5       16.25       17.85      0.98 o 
   1   8   5      103.56      102.45      1.16 o 
   2   8   5       68.80       62.30      0.88 o 
   3   8   5      133.22      131.96      1.44 o 
   4   8   5       94.45       96.99      1.17 o 
   5   8   5       98.86       94.29      1.26 o 
   6   8   5       30.69       34.90      1.79 o 
   7   8   5       20.27       20.76      1.21 o 
   0   9   5        7.01        9.95      1.28 o 
   1   9   5        8.59        8.42      0.57 o 
   2   9   5        9.72        9.15      0.53 o 
   3   9   5       32.49       30.56      0.86 o 
   4   9   5       15.05       15.94      0.43 o 
   5   9   5       51.88       49.55      1.26 o 
   6   9   5        1.93        1.65      1.00 o 
   7   9   5        7.95        6.40      1.50 o 
   1  10   5       12.42       14.13      0.68 o 
   2  10   5       37.13       34.45      0.89 o 
   3  10   5       12.73       11.15      0.60 o 
   4  10   5       53.19       49.86      0.73 o 
   5  10   5       16.16       15.39      0.91 o 
   6  10   5       30.09       34.68      1.86 o 
   0  11   5       10.60       10.65      1.00 o 
   1  11   5        4.20        5.11      0.60 o 
   2  11   5       34.70       35.30      0.96 o 
   3  11   5       20.67       19.74      0.71 o 
   4  11   5       23.80       23.47      0.81 o 
   5  11   5       19.92       19.97      1.34 o 
   6  11   5        9.31       11.67      1.37 o 
   1  12   5        7.94        7.98      0.53 o 
   2  12   5       19.42       19.10      0.82 o 
   3  12   5        9.18       10.06      0.85 o 
   4  12   5       21.95       20.94      0.78 o 
   5  12   5        8.03       10.38      1.37 o 
   0  13   5       29.05       28.17      1.01 o 
   1  13   5        3.16        4.14      0.57 o 
   2  13   5       17.02       18.43      0.87 o 
   3  13   5        8.03        6.27      0.66 o 
   4  13   5       18.14       18.32      0.77 o 
   5  13   5        0.82       -0.25      1.45 o 
   1  14   5       18.23       20.87      0.64 o 
   2  14   5        7.40        9.10      0.67 o 
   3  14   5        0.29        0.80      0.59 o 
   4  14   5        1.01        1.05      1.20 o 
   0  15   5       74.24       81.90      1.57 o 
   1  15   5        4.98        3.66      0.56 o 
   2  15   5       26.31       28.54      0.88 o 
   3  15   5       16.74       16.61      1.26 o 
   1  16   5        6.27        6.14      1.88 o 
   0   0   6      553.04      576.04     14.14 o 
   2   0   6      108.44      116.86      1.97 o 
   4   0   6      223.33      211.48      2.73 o 
   6   0   6        2.64        2.32      0.73 o 
   8   0   6        9.35        8.73      2.23 o 
   1   1   6      483.29      517.32      3.77 o 
   2   1   6       97.89       97.25      1.33 o 
   3   1   6       56.76       57.22      0.95 o 
   4   1   6       24.77       25.11      0.77 o 
   5   1   6        7.74        9.83      0.66 o 
   6   1   6        7.65        7.27      0.70 o 
   7   1   6        2.64        2.47      0.44 o 
   8   1   6        6.79        7.08      0.62 o 
   0   2   6      171.75      211.34      3.46 o 
   1   2   6      152.09      150.51      1.58 o 
   2   2   6       63.64       68.00      1.12 o 
   3   2   6      113.02      121.23      1.38 o 
   4   2   6       85.78       80.16      1.11 o 
   5   2   6       18.64       18.26      0.75 o 
   6   2   6       27.49       26.17      0.81 o 
   7   2   6       22.47       20.69      0.82 o 
   8   2   6       11.65       12.56      0.85 o 
   1   3   6       32.71       39.80      1.07 o 
   2   3   6      129.52      134.31      1.58 o 
   3   3   6       78.29       80.14      1.13 o 
   4   3   6      117.69      111.46      1.31 o 
   5   3   6       43.64       44.83      1.00 o 
   6   3   6      136.74      136.55      1.40 o 
   7   3   6       41.57       40.37      1.01 o 
   8   3   6       13.27       15.38      1.42 o 
   0   4   6       49.66       43.59      1.36 o 
   1   4   6       31.30       30.27      0.86 o 
   2   4   6       12.04       12.73      0.74 o 
   3   4   6      174.67      171.03      1.58 o 
   4   4   6        0.77        0.98      0.58 o 
   5   4   6      188.84      186.44      1.66 o 
   6   4   6       87.54       81.41      1.06 o 
   7   4   6       36.36       34.43      0.87 o 
   1   5   6        7.76        7.96      0.67 o 
   2   5   6        1.25        1.72      0.69 o 
   3   5   6       71.30       64.45      0.99 o 
   4   5   6       19.51       19.04      0.67 o 
   5   5   6       36.59       35.35      0.94 o 
   6   5   6       58.96       61.83      0.92 o 
   7   5   6       32.26       27.33      1.55 o 
   0   6   6      456.36      422.39      4.51 o 
   1   6   6       98.57       97.43      1.27 o 
   2   6   6      332.94      308.05      2.52 o 
   3   6   6       77.69       77.29      1.17 o 
   4   6   6       13.52       14.10      0.66 o 
   5   6   6       18.17       18.55      0.57 o 
   6   6   6       12.33       13.12      0.64 o 
   7   6   6        2.52        3.24      0.92 o 
   1   7   6      674.61      647.41      5.32 o 
   2   7   6      210.63      199.12      1.86 o 
   3   7   6      162.37      146.61      1.61 o 
   4   7   6       49.00       51.39      1.01 o 
   5   7   6        8.15        8.76      0.43 o 
   6   7   6        3.19        2.94      0.53 o 
   7   7   6        1.54        0.93      0.85 o 
   0   8   6      341.37      321.42      3.60 o 
   1   8   6       96.80       88.75      1.26 o 
   2   8   6      148.54      149.51      1.67 o 
   3   8   6       86.53       79.88      1.15 o 
   4   8   6       18.26       18.48      0.68 o 
   5   8   6        3.28        3.33      0.46 o 
   6   8   6        1.41        1.20      0.68 o 
   7   8   6        2.55        2.62      2.09 o 
   1   9   6      161.02      146.83      1.44 o 
   2   9   6       38.08       36.13      0.77 o 
   3   9   6      139.63      133.87      1.33 o 
   4   9   6       15.41       15.19      0.62 o 
   5   9   6       16.23       16.62      0.69 o 
   6   9   6        0.25        0.39      1.05 o 
   0  10   6      141.80      117.84      2.31 o 
   1  10   6       31.90       26.50      0.84 o 
   2  10   6       99.78       94.64      1.21 o 
   3  10   6        6.91        5.56      0.51 o 
   4  10   6       21.36       19.84      0.77 o 
   5  10   6        0.37        0.33      0.63 o 
   6  10   6        9.20       11.13      1.41 o 
   1  11   6       17.18       14.09      1.16 o 
   2  11   6        3.91        2.99      0.67 o 
   3  11   6        5.11        5.15      0.62 o 
   4  11   6        6.02        4.74      0.64 o 
   5  11   6        0.39        0.56      0.63 o 
   0  12   6       31.74       36.09      1.34 o 
   1  12   6        4.23        4.18      0.66 o 
   2  12   6       19.72       18.95      0.65 o 
   3  12   6        1.65        2.26      0.61 o 
   4  12   6       34.47       35.27      1.04 o 
   5  12   6        5.73        7.27      1.30 o 
   1  13   6        2.27        3.50      0.54 o 
   2  13   6        1.90        1.65      0.73 o 
   3  13   6        2.52        2.65      0.69 o 
   4  13   6        2.59        3.07      1.12 o 
   0  14   6       27.07       30.24      1.11 o 
   1  14   6        2.18        2.69      0.65 o 
   2  14   6       17.46       20.48      0.96 o 
   3  14   6       11.43       10.74      1.34 o 
   1  15   6       23.75       29.39      0.79 o 
   2  15   6        5.53        8.89      0.98 o 
   2   0   7       89.26       87.09      1.91 o 
   4   0   7       29.44       28.51      1.05 o 
   6   0   7       11.09       12.79      1.29 o 
   0   1   7      218.75      212.23      3.16 o 
   1   1   7       10.33       11.69      0.94 o 
   2   1   7       96.00       89.92      1.41 o 
   3   1   7       27.04       28.88      0.97 o 
   4   1   7       20.77       20.36      0.79 o 
   5   1   7       29.20       30.00      0.79 o 
   6   1   7       74.23       66.15      1.16 o 
   7   1   7       17.23       15.28      0.81 o 
   1   2   7       34.01       36.98      1.12 o 
   2   2   7       17.89       17.41      1.03 o 
   3   2   7      210.65      204.27      1.87 o 
   4   2   7      189.44      194.20      2.32 o 
   5   2   7      129.14      124.16      1.36 o 
   6   2   7        0.25        0.54      0.62 o 
   7   2   7       11.74       11.06      0.81 o 
   0   3   7       89.31       79.67      1.89 o 
   1   3   7      115.48      110.27      1.65 o 
   2   3   7      141.06      125.23      1.49 o 
   3   3   7      148.60      143.74      1.54 o 
   4   3   7      165.61      155.81      1.59 o 
   5   3   7       74.16       71.45      1.11 o 
   6   3   7       62.97       57.94      0.98 o 
   7   3   7       32.80       31.48      1.02 o 
   1   4   7      386.58      368.96      3.00 o 
   2   4   7      126.00      118.78      1.47 o 
   3   4   7      200.44      194.76      2.17 o 
   4   4   7      293.97      289.05      3.23 o 
   5   4   7       61.28       62.23      1.09 o 
   6   4   7       15.33       13.55      0.65 o 
   7   4   7        6.47        5.63      0.66 o 
   0   5   7       67.44       65.02      1.65 o 
   1   5   7      103.30       94.90      1.45 o 
   2   5   7       57.48       52.87      1.05 o 
   3   5   7       62.42       61.02      1.16 o 
   4   5   7      129.69      124.43      1.71 o 
   5   5   7       10.55        9.76      0.72 o 
   6   5   7        8.59        9.39      0.47 o 
   7   5   7        0.35        0.29      0.60 o 
   1   6   7       96.70       87.58      1.36 o 
   2   6   7       97.47       93.34      1.42 o 
   3   6   7       53.09       54.71      1.00 o 
   4   6   7        8.84        8.95      0.68 o 
   5   6   7       21.82       21.79      0.77 o 
   6   6   7        5.72        6.67      0.73 o 
   7   6   7        2.73        2.04      1.00 o 
   0   7   7      572.71      557.17      5.29 o 
   1   7   7       85.65       83.79      1.28 o 
   2   7   7      136.63      132.90      1.67 o 
   3   7   7       55.53       57.92      1.35 o 
   4   7   7       34.46       33.80      0.91 o 
   5   7   7        0.90        0.90      0.46 o 
   6   7   7        2.74        3.49      0.56 o 
   1   8   7      607.09      563.39      4.06 o 
   2   8   7      102.32       95.25      1.44 o 
   3   8   7       97.31       88.81      1.32 o 
   4   8   7       38.06       37.77      0.85 o 
   5   8   7        6.95        6.61      0.48 o 
   6   8   7        2.34        1.99      0.74 o 
   0   9   7      250.56      241.06      2.88 o 
   1   9   7       43.88       44.39      0.91 o 
   2   9   7       10.33       10.12      0.69 o 
   3   9   7       25.35       24.79      0.97 o 
   4   9   7        3.32        5.28      0.65 o 
   5   9   7        1.76        2.23      0.67 o 
   6   9   7        0.47       -0.44      1.06 o 
   1  10   7       87.58       74.43      1.16 o 
   2  10   7       52.41       47.72      1.23 o 
   3  10   7        7.29        7.57      0.70 o 
   4  10   7       22.95       24.89      0.79 o 
   5  10   7        1.60        1.93      0.68 o 
   0  11   7       39.79       34.95      1.96 o 
   1  11   7        7.39        6.69      0.71 o 
   2  11   7       25.39       26.24      1.03 o 
   3  11   7        0.70        1.52      0.72 o 
   4  11   7        0.64        0.00      0.72 o 
   5  11   7        6.78        7.46      0.82 o 
   1  12   7       10.31       13.97      0.91 o 
   2  12   7        0.97        0.55      0.85 o 
   3  12   7       20.12       20.11      1.04 o 
   4  12   7        3.41        2.62      1.09 o 
   0  13   7       16.61       18.00      1.07 o 
   1  13   7       11.43       13.07      0.82 o 
   2  13   7       16.27       19.91      1.28 o 
   3  13   7       10.94       11.68      0.82 o 
   1  14   7        5.85        6.24      0.85 o 
   2  14   7        5.00        6.75      0.89 o 
   0   0   8      109.73       94.02      7.95 o 
   2   0   8      245.64      230.95      3.06 o 
   4   0   8       22.29       21.91      1.07 o 
   6   0   8        7.94        9.59      1.16 o 
   1   1   8       86.08       77.37      1.36 o 
   2   1   8       28.69       28.03      1.05 o 
   3   1   8       77.91       68.21      1.86 o 
   4   1   8       57.69       49.98      1.04 o 
   5   1   8       32.78       29.21      0.84 o 
   6   1   8       17.59       19.11      1.09 o 
   7   1   8        4.55        4.01      0.69 o 
   0   2   8      395.42      368.39      4.57 o 
   1   2   8       45.25       43.86      1.37 o 
   2   2   8      117.95      115.66      1.59 o 
   3   2   8      106.64       94.01      1.31 o 
   4   2   8       15.37       13.30      0.79 o 
   5   2   8        8.44        9.14      0.67 o 
   6   2   8        4.62        4.77      0.72 o 
   7   2   8        7.09        5.31      0.69 o 
   1   3   8      713.46      687.16      5.31 o 
   2   3   8      293.47      279.32      2.59 o 
   3   3   8      138.78      124.24      1.59 o 
   4   3   8       11.42       11.11      0.69 o 
   5   3   8       61.88       57.61      1.00 o 
   6   3   8       11.30       14.48      0.85 o 
   7   3   8       10.51       10.90      0.81 o 
   0   4   8     1048.20      977.62     10.16 o 
   1   4   8       55.36       54.44      1.39 o 
   2   4   8      260.35      247.21      2.37 o 
   3   4   8      116.05      111.42      1.73 o 
   4   4   8        0.97        1.85      0.74 o 
   5   4   8        6.28        5.86      0.63 o 
   6   4   8        0.76        0.60      0.60 o 
   1   5   8      163.52      154.94      1.82 o 
   2   5   8       60.55       57.11      1.11 o 
   3   5   8        3.42        3.29      0.72 o 
   4   5   8       23.09       23.33      0.87 o 
   5   5   8        7.84        9.96      1.03 o 
   6   5   8        2.71        4.01      0.54 o 
   0   6   8       35.18       28.93      2.33 o 
   1   6   8       44.87       40.81      1.06 o 
   2   6   8       51.12       51.39      1.14 o 
   3   6   8       29.85       30.38      1.01 o 
   4   6   8       17.85       19.62      0.84 o 
   5   6   8       14.94       14.84      0.92 o 
   6   6   8       29.34       27.73      1.14 o 
   1   7   8       22.57       19.05      0.85 o 
   2   7   8        3.95        4.04      0.80 o 
   3   7   8      110.48      102.95      1.49 o 
   4   7   8       66.93       64.35      1.26 o 
   5   7   8       34.29       33.70      0.97 o 
   6   7   8       14.39       13.69      0.93 o 
   0   8   8       36.96       40.76      1.69 o 
   1   8   8       22.28       23.25      0.92 o 
   2   8   8      124.31      123.85      1.86 o 
   3   8   8      101.38      104.03      1.55 o 
   4   8   8       42.03       41.71      0.96 o 
   5   8   8       45.07       45.12      0.86 o 
   1   9   8       53.25       48.06      1.07 o 
   2   9   8       29.14       28.81      0.89 o 
   3   9   8       85.33       81.37      1.37 o 
   4   9   8       33.11       32.65      0.88 o 
   5   9   8       46.77       44.22      1.10 o 
   0  10   8       59.76       55.89      1.41 o 
   1  10   8        5.49        5.06      0.73 o 
   2  10   8       10.22        9.12      0.66 o 
   3  10   8       14.50       15.11      0.76 o 
   4  10   8        0.01        0.02      0.70 o 
   5  10   8        1.01        0.49      0.68 o 
   1  11   8        3.69        4.90      0.81 o 
   2  11   8       12.24       11.11      0.73 o 
   3  11   8       10.80       10.48      0.76 o 
   4  11   8        1.61        1.29      0.58 o 
   0  12   8       16.15       15.90      1.15 o 
   1  12   8       15.58       16.11      1.01 o 
   2  12   8        2.32        3.79      0.86 o 
   3  12   8       13.11       14.23      1.01 o 
   1  13   8       27.52       29.05      1.20 o 
   2  13   8        3.22        5.10      0.89 o 
   2   0   9       59.13       55.23      1.83 o 
   4   0   9       39.22       36.62      1.49 o 
   6   0   9       14.88       16.13      1.19 o 
   0   1   9      215.04      192.00      3.09 o 
   1   1   9        3.02        3.53      0.88 o 
   2   1   9       36.31       32.09      1.28 o 
   3   1   9        3.07        2.84      0.78 o 
   4   1   9        0.30        0.34      0.72 o 
   5   1   9        1.97        2.57      0.68 o 
   6   1   9        0.63        0.56      0.65 o 
   1   2   9      490.51      433.97      3.73 o 
   2   2   9      114.05       99.50      1.60 o 
   3   2   9      100.26       88.08      1.40 o 
   4   2   9        6.59        9.46      0.81 o 
   5   2   9        3.09        3.27      0.73 o 
   6   2   9        7.56        6.18      0.79 o 
   0   3   9      428.14      418.15      5.18 o 
   1   3   9       35.27       34.98      1.25 o 
   2   3   9      210.38      215.22      2.36 o 
   3   3   9      104.36       96.10      1.69 o 
   4   3   9       35.15       32.53      1.09 o 
   5   3   9       34.55       30.12      0.92 o 
   6   3   9        9.75        8.18      0.84 o 
   1   4   9      191.33      182.51      2.06 o 
   2   4   9      197.30      177.80      1.98 o 
   3   4   9       99.04       96.84      1.37 o 
   4   4   9       14.94       14.92      1.13 o 
   5   4   9       13.44       14.71      0.99 o 
   6   4   9        3.66        2.61      0.64 o 
   0   5   9       68.11       63.31      2.44 o 
   1   5   9       20.77       21.91      1.09 o 
   2   5   9       94.30       90.69      1.46 o 
   3   5   9       29.88       28.86      1.05 o 
   4   5   9       16.75       14.94      0.87 o 
   5   5   9       12.05       12.79      0.73 o 
   6   5   9        6.86        6.36      0.80 o 
   1   6   9       54.90       51.55      1.15 o 
   2   6   9       11.20       12.48      0.93 o 
   3   6   9        3.46        4.57      0.79 o 
   4   6   9       14.67       16.34      0.93 o 
   5   6   9        2.63        2.19      0.68 o 
   0   7   9       35.16       35.50      1.67 o 
   1   7   9        1.53        1.23      0.84 o 
   2   7   9       17.94       19.75      1.07 o 
   3   7   9        6.03        6.53      0.78 o 
   4   7   9       23.72       23.78      0.92 o 
   5   7   9       35.15       35.99      1.13 o 
   1   8   9        4.30        3.74      0.89 o 
   2   8   9        4.21        5.14      0.95 o 
   3   8   9        2.86        2.01      0.83 o 
   4   8   9       11.97       15.86      1.26 o 
   5   8   9       31.89       32.10      1.31 o 
   0   9   9        2.04        1.43      0.90 o 
   1   9   9        2.49        3.00      0.77 o 
   2   9   9       10.53        9.55      1.08 o 
   3   9   9       17.38       18.32      1.02 o 
   4   9   9       16.48       19.24      1.00 o 
   1  10   9       10.75       10.38      0.85 o 
   2  10   9        1.42        1.38      0.65 o 
   3  10   9        6.24        6.03      0.68 o 
   4  10   9        0.41        1.04      0.66 o 
   0  11   9        2.29        2.09      1.04 o 
   1  11   9        2.24        1.97      0.82 o 
   2  11   9        4.58        6.28      0.77 o 
   3  11   9        5.92        6.00      1.01 o 
   1  12   9       26.23       25.17      0.97 o 
   2  12   9        1.40        1.94      1.11 o 
   0   0  10       65.87       58.16      3.16 o 
   2   0  10       22.33       24.99      1.65 o 
   4   0  10       15.38       17.72      1.56 o 
   1   1  10       21.00       18.69      1.14 o 
   2   1  10       22.16       22.84      1.10 o 
   3   1  10       24.90       25.96      1.10 o 
   4   1  10       24.15       25.26      1.01 o 
   5   1  10       18.50       18.51      0.94 o 
   0   2  10       66.00       58.73      2.00 o 
   1   2  10       19.85       20.61      1.25 o 
   2   2  10        4.24        4.94      0.96 o 
   3   2  10       60.92       58.33      1.34 o 
   4   2  10       53.59       51.17      1.12 o 
   5   2  10       19.41       20.47      0.98 o 
   1   3  10      220.92      194.94      2.39 o 
   2   3  10       30.11       28.30      1.32 o 
   3   3  10      121.86      118.50      1.82 o 
   4   3  10       85.80       83.98      1.50 o 
   5   3  10       36.05       35.29      0.98 o 
   0   4  10       33.68       32.53      1.64 o 
   1   4  10        0.14       -0.06      0.80 o 
   2   4  10       10.39       10.43      1.09 o 
   3   4  10        8.61        8.45      0.88 o 
   4   4  10       64.84       60.49      1.24 o 
   5   4  10       17.14       17.28      1.00 o 
   1   5  10        1.67        1.78      0.95 o 
   2   5  10       15.73       15.76      1.05 o 
   3   5  10        7.55        7.80      0.96 o 
   4   5  10       14.72       16.41      0.97 o 
   5   5  10       11.73       12.63      0.86 o 
   0   6  10       93.39       86.82      2.30 o 
   1   6  10        7.54        9.06      0.90 o 
   2   6  10        0.19        0.04      0.77 o 
   3   6  10        4.51        4.08      0.82 o 
   4   6  10       17.31       18.40      0.95 o 
   5   6  10        2.82        3.03      0.80 o 
   1   7  10        8.13        8.70      1.07 o 
   2   7  10        7.85       10.13      0.96 o 
   3   7  10       16.54       19.09      1.30 o 
   4   7  10       29.57       33.94      1.23 o 
   0   8  10       14.23       14.44      1.22 o 
   1   8  10        2.03        2.30      1.10 o 
   2   8  10       42.45       45.63      1.23 o 
   3   8  10        2.51        5.56      0.88 o 
   4   8  10       23.34       26.97      1.08 o 
   1   9  10        8.65        9.49      0.87 o 
   2   9  10       22.28       26.35      1.04 o 
   3   9  10        7.41        8.67      0.97 o 
   0  10  10        8.03       10.39      1.38 o 
   1  10  10        0.34       -0.14      0.64 o 
   2  10  10       24.85       25.93      1.09 o 
   1  11  10       17.55       16.78      1.07 o 
   2   0  11        4.39        4.39      1.52 o 
   4   0  11        0.26        0.74      1.12 o 
   0   1  11       23.45       23.43      2.05 o 
   1   1  11        5.64        5.23      1.09 o 
   2   1  11       32.08       32.05      1.24 o 
   3   1  11       17.14       18.39      1.31 o 
   4   1  11       14.49       17.63      1.12 o 
   5   1  11       16.44       21.87      1.17 o 
   1   2  11        5.38        5.81      1.19 o 
   2   2  11        1.38        1.13      1.02 o 
   3   2  11       13.82       12.90      1.14 o 
   4   2  11       10.04       13.71      1.05 o 
   0   3  11       50.11       41.30      1.96 o 
   1   3  11        4.38        2.89      1.13 o 
   2   3  11        2.24        2.86      1.02 o 
   3   3  11       29.28       29.31      1.34 o 
   4   3  11       22.18       25.00      1.46 o 
   1   4  11       33.41       32.92      1.34 o 
   2   4  11        4.49        2.63      0.95 o 
   3   4  11       13.80       14.16      1.10 o 
   4   4  11        0.48        0.87      0.80 o 
   0   5  11       36.55       34.12      2.18 o 
   1   5  11        0.31        0.25      0.92 o 
   2   5  11       35.28       35.51      1.35 o 
   3   5  11        2.17        2.03      0.86 o 
   4   5  11        4.01        4.66      1.04 o 
   1   6  11        3.33        3.09      0.93 o 
   2   6  11        1.44        2.12      1.05 o 
   3   6  11        1.74        1.81      0.88 o 
   0   7  11       51.39       57.04      2.21 o 
   1   7  11        6.30        8.07      1.19 o 
   2   7  11        2.89        3.07      1.00 o 
   3   7  11        7.98        9.68      1.00 o 
   1   8  11       11.59       14.56      1.27 o 
   2   8  11       62.32       70.13      1.45 o 
   0   9  11      155.60      169.49      2.83 o 
   1   9  11        0.58        1.04      0.78 o 
   0   0  12       13.63       18.47      2.39 o 
   2   0  12       51.45       50.84      2.40 o 
   1   1  12       15.38       13.72      1.28 o 
   2   1  12       17.34       20.64      1.40 o 
   3   1  12        6.55        9.74      1.26 o 
   0   2  12       20.04       19.22      2.11 o 
   1   2  12        1.82        2.82      1.14 o 
   2   2  12       24.05       26.78      1.41 o 
   3   2  12       18.21       23.25      1.21 o 
   1   3  12        0.40        0.29      0.97 o 
   2   3  12       13.18       14.65      1.16 o 
   3   3  12        4.49        8.82      1.16 o 
   0   4  12        2.33        2.53      1.60 o 
   1   4  12        1.22        1.85      1.27 o 
   2   4  12       26.95       28.62      1.32 o 
   3   4  12        9.47       10.93      1.08 o 
   1   5  12        8.63       10.62      1.25 o 
   2   5  12        6.02        5.45      1.13 o 
   0   6  12        6.26        8.63      2.06 o 
   1   6  12        4.23        5.91      1.10 o 
   2   6  12       10.90       11.73      1.16 o 
   0   1  13       69.52       75.52      2.69 o 
   1   1  13        0.60        1.12      1.29 o 
   1   2  13       38.48       50.68      1.92 o 
                                                 
